# Supplementary material for: Bioinformatic analysis of metastasis-associated metabolic landscape reveals an oncogenic role for the transsulfuration pathway
Source: Bioinform Adv. 2026 Mar 21;6(1):vbag084. doi: 10.1093/bioadv/vbag084 (PMC13037812; doi:10.1093/bioadv/vbag084)
Supplement: vbag084_Supplementary_Data [file vbag084_supplementary_data.zip]

Archive with 7 entries (7 files):
- Supplementary Table 1.xlsx
- Supplementary Table 2.xlsx
- Supplementary Table 3.xlsx
- Supplementary Table 4.xlsx
- FigS1.jpg
- FigS2.jpg
- FigS3.jpg
