# Supplementary material for: Bioinformatic analysis of metastasis-associated metabolic landscape reveals an oncogenic role for the transsulfuration pathway
Source: Bioinform Adv. 2026 Mar 21;6(1):vbag084. doi: 10.1093/bioadv/vbag084 (PMC13037812; doi:10.1093/bioadv/vbag084)
Supplement: vbag084_Supplementary_Data [file vbag084_supplementary_data.zip › Supplementary Table 4.xlsx]

## Sheet: Pancreas-Overall
	FC	log2(FC)	raw.pval	-LOG10(@p)
DHAP/glyceraldehyde 3P	3.0157	1.5925	0.00056328	3.2493
homocysteine	2.5684	1.3609	0.031978	1.4951
ribose-5-P/ribulose5-P	2.4911	1.3168	0.0087333	2.0588
PEP	2.3672	1.2432	0.033621	1.4734
3-phosphoglycerate	2.2449	1.1666	0.0073658	2.1328
C32:2 PC	2.1807	1.1248	0.036791	1.4343
alpha-ketoglutarate	2.129	1.0902	0.0057162	2.2429
C24:0 SM	2.0891	1.0629	0.010118	1.9949
C18:2 SM	2.0632	1.0449	0.0071576	2.1452
C34:1 DAG	1.9797	0.98526	0.047842	1.3202
C38:2 PC	1.735	0.79492	0.0048089	2.318
UDP-galactose/UDP-glucose	1.6776	0.74644	0.0084672	2.0723
C24:1 SM	1.5053	0.59005	0.025156	1.5994
C32:1 PC	1.4504	0.53643	0.010438	1.9814
C22:0 SM	1.4117	0.49748	0.0043383	2.3627
C34:2 PC	1.3517	0.43478	0.0093463	2.0294
glutamate	1.3322	0.41385	0.03798	1.4204
C36:2 PC	1.3053	0.38433	0.0086869	2.0611
betaine	0.77885	-0.36059	0.024963	1.6027
carnitine	0.73944	-0.4355	0.025197	1.5987
dimethylglycine	0.71841	-0.47713	0.015188	1.8185
xanthine	0.69124	-0.53273	0.0070266	2.1533
hexoses (HILIC neg)	0.67037	-0.57697	0.0088145	2.0548
allantoin	0.64906	-0.62358	0.0068936	2.1616
hippurate	0.64321	-0.63663	0.030478	1.516
urate	0.63145	-0.66327	0.01943	1.7115
thyroxine	0.62057	-0.68834	0.0025414	2.5949
uracil	0.59422	-0.75092	0.028538	1.5446
serine	0.58205	-0.78078	0.012214	1.9131
kynurenic acid	0.57399	-0.80089	0.0010512	2.9783
C56:7 TAG	0.56379	-0.82677	0.035211	1.4533
anserine	0.54799	-0.86777	0.021438	1.6688
choline	0.54508	-0.87547	0.0023546	2.6281
C22:6 LPE	0.5384	-0.89325	0.037326	1.428
glycodeoxycholate/glycochenodeoxycholate	0.53412	-0.90477	0.0050607	2.2958
carnosine	0.51369	-0.96104	0.018352	1.7363
malonylcarnitine	0.47736	-1.0669	0.013119	1.8821
C58:6 TAG	0.42265	-1.2425	0.044519	1.3515

## Sheet: Pancreas-Liver Metastasis
	FC	log2(FC)	raw.pval	-LOG10(@p)
6-phosphogluconate	3.0925	1.6288	0.032692	1.4856
UMP	2.6333	1.3969	0.036432	1.4385
CMP	2.5957	1.3761	0.024176	1.6166
GMP	2.558	1.355	0.0067321	2.1719
C36:2 DAG	2.5543	1.3529	0.0042642	2.3702
cystathionine	2.152	1.1057	0.01471	1.8324
PEP	2.1364	1.0952	0.023237	1.6338
C56:3 TAG	2.1022	1.0719	0.039284	1.4058
methionine sulfoxide	2.0225	1.0161	0.0078208	2.1068
AMP	1.9927	0.99472	0.0068954	2.1614
C18:0 LPE	1.918	0.93957	0.010838	1.965
C34:1 DAG	1.9044	0.92931	0.017611	1.7542
C50:2 TAG	1.9021	0.92761	0.027097	1.5671
C52:2 TAG	1.8859	0.91528	0.035216	1.4533
C48:2 TAG	1.8705	0.9034	0.042695	1.3696
C54:3 TAG	1.7729	0.8261	0.016	1.7959
C52:3 TAG	1.7374	0.79694	0.020546	1.6873
C18:1 LPE	1.6151	0.69162	0.01446	1.8398
C14:0 CE	1.5871	0.66635	0.0087777	2.0566
C38:2 PC	1.5194	0.60349	0.038998	1.409
oxalate	1.4454	0.53149	0.0074895	2.1255
C36:2 PC	1.3249	0.40587	0.014853	1.8282
C32:1 PC	1.3159	0.3961	0.016478	1.7831
C34:2 PC	1.2945	0.37242	0.038946	1.4095
C34:1 PC	1.2592	0.33254	0.022702	1.6439
succinate/methylmalonate	0.63858	-0.64707	0.025166	1.5992
thyroxine	0.63059	-0.66522	0.011563	1.9369
dimethylglycine	0.58332	-0.77764	0.0092042	2.036
allantoin	0.57026	-0.8103	0.00043076	3.3658
urate	0.50816	-0.97665	0.036797	1.4342
kynurenic acid	0.49955	-1.0013	0.012422	1.9058
hippurate	0.49623	-1.0109	0.0084202	2.0747
uracil	0.46649	-1.1001	0.01555	1.8083

## Sheet: Pancreas-Lung Metastasis
	FC	log2(FC)	raw.pval	-LOG10(@p)
6-phosphogluconate	3.1489	1.6548	0.030108	1.5213
C18:0 LPE	2.3755	1.2483	0.00018544	3.7318
C36:2 DAG	2.2668	1.1807	0.014954	1.8252
methionine sulfoxide	2.1273	1.089	0.0032258	2.4914
phosphocreatine	2.0206	1.0148	0.031647	1.4997
C46:0 TAG	1.8349	0.87569	0.011715	1.9313
C34:1 DAG	1.823	0.86633	0.026213	1.5815
C18:1 LPE	1.7752	0.82798	0.0017419	2.759
C16:1 LPC	1.7303	0.79104	0.013705	1.8631
C16:0 LPE	1.621	0.69685	0.037634	1.4244
glycine	1.5688	0.64967	0.049154	1.3084
C32:1 PC	1.3781	0.46269	0.002843	2.5462
C34:2 PC	1.3243	0.40518	0.018832	1.7251
allantoin	0.73924	-0.43588	0.044983	1.3469
dimethylglycine	0.68441	-0.54706	0.048808	1.3115
thymine	0.55617	-0.8464	0.033313	1.4774
C58:7 TAG	0.32327	-1.6292	0.039827	1.3998

## Sheet: Pancreas-Kidney Metastasis
	FC	log2(FC)	raw.pval	-LOG10(@p)
tryptophan	2.0529	1.0376	0.016495	1.7827
lysine	1.7097	0.77373	0.041892	1.3779
phenylalanine	1.6448	0.71788	0.049531	1.3051
C34:3 PC	1.5503	0.63254	0.041465	1.3823
thymine	0.52081	-0.94117	0.0037171	2.4298
alpha-glycerophosphate	0.46763	-1.0966	0.022615	1.6456

## Sheet: Pancreas-Bone Metastasis
	FC	log2(FC)	raw.pval	-LOG10(@p)
6-phosphogluconate	3.3138	1.7285	0.022624	1.6454
C36:2 DAG	2.3231	1.2161	0.011679	1.9326
C18:0 LPE	2.1252	1.0876	0.001849	2.7331
phosphocreatine	2.0562	1.04	0.026967	1.5692
adenine	2.0291	1.0209	0.023747	1.6244
C34:1 DAG	1.7417	0.80048	0.04269	1.3697
dCMP	1.6897	0.7568	0.0032317	2.4906
erythrose-4-phosphate	1.547	0.62948	0.009707	2.0129
F1P/F6P/G1P/G6P	1.5427	0.62544	0.018603	1.7304
proline	1.4437	0.52979	0.023948	1.6207
aconitate	1.4214	0.50732	0.046958	1.3283
C22:0 SM	1.3579	0.44138	0.018583	1.7309
C32:1 PC	1.316	0.39618	0.013192	1.8797
C34:2 PC	1.2842	0.3609	0.039533	1.403
C36:2 PC	1.259	0.33229	0.045232	1.3446
allantoin	0.74271	-0.42912	0.048361	1.3155
C54:6 TAG	0.5669	-0.81883	0.045718	1.3399

## Sheet: Pancreas-Brain Metastasis
	FC	log2(FC)	raw.pval	-LOG10(@p)
6-phosphogluconate	3.2068	1.6811	0.028846	1.5399
C16:1 LPC	1.8579	0.89369	0.0037784	2.4227
C16:0 LPC	1.7956	0.8445	0.038715	1.4121
C46:0 TAG	1.6978	0.76364	0.029655	1.5279
C18:1 LPE	1.5117	0.5962	0.031788	1.4977
C32:1 PC	1.3168	0.39699	0.010845	1.9648
cytidine	0.43096	-1.2144	0.045557	1.3414
inositol	0.38637	-1.372	0.03245	1.4888
uridine	0.37363	-1.4203	0.043406	1.3624

## Sheet: Pancreas-Most common features
feature	count
6-phosphogluconate	4
C32:1 PC	4
C18:0 LPE	3
C18:1 LPE	3
C34:1 DAG	3
C34:2 PC	3
C36:2 DAG	3
allantoin	3
C16:1 LPC	2
C36:2 PC	2
C46:0 TAG	2
dimethylglycine	2
methionine sulfoxide	2
phosphocreatine	2
thymine	2
AMP	1
C14:0 CE	1
C16:0 LPC	1
C16:0 LPE	1
C22:0 SM	1
C34:1 PC	1
C34:3 PC	1
C38:2 PC	1
C48:2 TAG	1
C50:2 TAG	1
C52:2 TAG	1
C52:3 TAG	1
C54:3 TAG	1
C54:6 TAG	1
C56:3 TAG	1
C58:7 TAG	1
CMP	1
F1P/F6P/G1P/G6P	1
GMP	1
PEP	1
UMP	1
aconitate	1
adenine	1
alpha-glycerophosphate	1
cystathionine	1
cytidine	1
dCMP	1
erythrose-4-phosphate	1
glycine	1
hippurate	1
inositol	1
kynurenic acid	1
lysine	1
oxalate	1
phenylalanine	1
proline	1
succinate/methylmalonate	1
thyroxine	1
tryptophan	1
uracil	1
urate	1
uridine	1

## Sheet: Breast-Overall
	FC	log2(FC)	raw.pval	-LOG10(@p)
C54:1 TAG	3.1118	1.6377	0.043406	1.3625
C20:3 CE	2.8563	1.5141	0.018906	1.7234
inositol	2.0385	1.0275	0.0059726	2.2238
C18:0 CE	1.9289	0.94779	0.035384	1.4512
C22:6 CE	1.9273	0.94657	0.026496	1.5768
C20:5 CE	1.6664	0.73677	0.025882	1.587
C20:4 CE	1.6027	0.68047	0.046887	1.3289
C40:6 PC	1.4971	0.58213	0.024974	1.6025
C38:4 PC	1.4279	0.51392	0.0080979	2.0916
glutamine	0.6387	-0.6468	0.022829	1.6415
malonylcarnitine	0.32352	-1.6281	0.03768	1.4239
hexanoylcarnitine	0.30808	-1.6986	0.03557	1.4489

## Sheet: Breast-Liver Metastasis
	FC	log2(FC)	raw.pval	-LOG10(@p)
lactose	4.8113	2.2664	0.034281	1.4649
lauroylcarnitine	4.2025	2.0712	0.023091	1.6366
oleylcarnitine	3.4583	1.7901	0.027705	1.5574
sucrose	3.3498	1.7441	0.016672	1.778
6-phosphogluconate	2.9236	1.5477	0.030688	1.513
myristoylcarnitine	2.7399	1.4541	0.023641	1.6263
hexanoylcarnitine	2.6644	1.4138	0.0069114	2.1604
pantothenate	2.5988	1.3779	0.0066962	2.1742
C48:3 TAG	2.3821	1.2522	0.012243	1.9121
C52:5 TAG	2.2637	1.1787	0.021363	1.6703
alpha-ketoglutarate	1.7389	0.79815	0.036332	1.4397
C52:3 TAG	1.4624	0.54838	0.049208	1.308
C36:4 PC-B	0.65547	-0.6094	0.030856	1.5107
C22:1 SM	0.58534	-0.77264	0.043262	1.3639
C38:6 PC	0.52674	-0.92484	0.030621	1.514
C40:6 PC	0.38996	-1.3586	0.011531	1.9381

## Sheet: Breast-Lung Metastasis
	FC	log2(FC)	raw.pval	-LOG10(@p)
C50:0 TAG	5.0109	2.3251	0.032577	1.4871
lactose	4.4983	2.1694	0.045672	1.3403
adenine	3.4981	1.8066	0.0058097	2.2358
C50:1 TAG	3.0694	1.618	0.035335	1.4518
C22:6 CE	2.675	1.4195	0.03965	1.4018
C52:2 TAG	2.3925	1.2585	0.0013266	2.8773
C50:2 TAG	2.3273	1.2187	0.0027882	2.5547
C18:0 CE	2.2995	1.2014	0.011273	1.948
C48:2 TAG	2.2612	1.1771	0.0036093	2.4426
threonine	2.2353	1.1605	0.01156	1.937
C14:0 CE	2.1459	1.1016	0.010941	1.9609
C20:3 CE	2.0492	1.0351	0.015337	1.8143
valine	1.9629	0.97297	0.017349	1.7607
DHAP/glyceraldehyde 3P	1.9496	0.96317	0.030679	1.5132
C46:2 TAG	1.9084	0.93235	0.020529	1.6876
phenylalanine	1.7435	0.80195	0.033376	1.4766
C50:3 TAG	1.7374	0.79692	0.027681	1.5578
C34:1 DAG	1.7172	0.78006	0.032842	1.4836
C52:3 TAG	1.7084	0.77262	0.0019194	2.7168
tyrosine	1.6975	0.76341	0.026062	1.584
tryptophan	1.6362	0.71039	0.030985	1.5088

[truncated: 25 more sheets: Breast-Kidney Metastasis, Breast-Bone Metastasis, Breast-Brain Metastasis, Breast-most common features, Ovary-Overall, Ovary-Liver Metastasis, Ovary-Lung Metastasis, Ovary-Kidney Metastasis, Ovary-Bone Metastasis, Ovary-Brain Metastasis, Ovary- most common features, Colon-Overall, Colon-Liver Metastasis, Colon-Lung Metastasis, Colon-Kidney Metastasis, Colon-Bone Metastasis, Colon-Brain Metastasis, Colon- most common features, Skin-Overall, Skin-Liver Metastasis …]
